# Supplementary material for: Impact of DNA extraction techniques and sequencing approaches on microbial community profiling accuracy
Source: Front Microbiomes. 2025 Dec 16;4:1688681. doi: 10.3389/frmbi.2025.1688681 (PMC12993687; doi:10.3389/frmbi.2025.1688681)
Supplement: Supplementary file 1 [file DataSheet1.zip]

Archive with 10 entries (9 files):
- Supplementary/
- Supplementary/Captions.docx
- Supplementary/Figure S1.jpeg
- Supplementary/Table S1.xlsx
- Supplementary/Table S2.xlsx
- Supplementary/Table S3.xlsx
- Supplementary/Table S4.xlsx
- Supplementary/Table S5.xlsx
- Supplementary/Table S6.xlsx
- Supplementary/Table S7.xlsx
