# Supplementary material for: Impact of DNA extraction techniques and sequencing approaches on microbial community profiling accuracy
Source: Front Microbiomes. 2025 Dec 16;4:1688681. doi: 10.3389/frmbi.2025.1688681 (PMC12993687; doi:10.3389/frmbi.2025.1688681)
Supplement: Supplementary file 1 [file DataSheet1.zip › Supplementary/Table S1.xlsx]

## Sheet: Лист1
	Number of reads
	16S rRNA gene amplicon sequencing		Metagenomic sequencing
	V3-V4 region (Illumina)	Full-length gene (ONT)	Illumina	ONT
ZymoMS_Thermo	103724	43744	494458	-
ZymoMS_KingFisher	121717	20455	21435842	-
ZymoMS_Promega	109447	15399	21423024	121158
ZymoMS_Modified	105955	16893	19472896	11669
