# Supplementary material for: Impact of DNA extraction techniques and sequencing approaches on microbial community profiling accuracy
Source: Front Microbiomes. 2025 Dec 16;4:1688681. doi: 10.3389/frmbi.2025.1688681 (PMC12993687; doi:10.3389/frmbi.2025.1688681)
Supplement: Supplementary file 1 [file DataSheet1.zip › Supplementary/Table S2.xlsx]

## Sheet: Diversity
Sample	Method	Observe	Shannon	Simpson
ZymoMS_KingFisher	Metagenome sequencing (Illumina)	15	2.065165	0.8547381
ZymoMS_Promega	Metagenome sequencing (Illumina)	12	1.575696	0.6759079
ZymoMS_Thermo	Metagenome sequencing (Illumina)	10	2.091004	0.8655850
ZymoMS_Modified	Metagenome sequencing (Illumina)	14	1.819913	0.7871865
ZymoBIOMICS Gut Microbiome Standard (control)	Metagenome sequencing (Illumina)	16	2.340623	0.8888815
ZymoMS_Promega	Metagenome sequencing (ONT)	18	2.273070	0.8506580
ZymoMS_Modified	Metagenome sequencing (ONT)	13	1.843443	0.7869359
ZymoBIOMICS Gut Microbiome Standard (control)	Metagenome sequencing (ONT)	13	2.272208	0.8824125
ZymoMS_KingFisher	V3–V4 region of the 16S rRNA gene (Illumina)	43	2.859383	0.9090846
ZymoMS_Promega	V3–V4 region of the 16S rRNA gene (Illumina)	44	2.273888	0.8148806
ZymoMS_Thermo	V3–V4 region of the 16S rRNA gene (Illumina)	55	3.193809	0.9423919
ZymoMS_Modified	V3–V4 region of the 16S rRNA gene (Illumina)	38	2.323169	0.8449199
ZymoBIOMICS Gut Microbiome Standard (control)	V3–V4 region of the 16S rRNA gene (Illumina)	15	2.307755	0.8867616
ZymoMS_KingFisher	Full-length 16S rRNA gene (ONT)	12	1.901110	0.8139311
ZymoMS_Promega	Full-length 16S rRNA gene (ONT)	12	1.697972	0.7362938
ZymoMS_Thermo	Full-length 16S rRNA gene (ONT)	12	2.205250	0.8751083
ZymoMS_Modified	Full-length 16S rRNA gene (ONT)	13	1.714220	0.7635535
ZymoBIOMICS Gut Microbiome Standard (control)	Full-length 16S rRNA gene (ONT)	17	2.307515	0.8867172

## Sheet: Statistics
V3–V4 region of the 16S rRNA gene (Illumina) vs full-length 16S rRNA gene (ONT)
Method	n	mean_shannon	sd_shannon	median_shannon
V3–V4 region of the 16S rRNA gene (Illumina)	5	2.591601	0.4147070	2.323169
Full-length 16S rRNA gene (ONT)	5	1.965213	0.2798718	1.901110
data:	Shannon by Method
Kruskal-Wallis	chi-squared = 5.7709,	df = 1,	p-value = 0.01629
Metagenome sequencing (Illumina vs ONT)
Method	n	mean_shannon	sd_shannon	median_shannon
Metagenome sequencing (Illumina)	5	1.978480	0.2909905	2.065165
Metagenome sequencing (ONT)	3	2.129574	0.2477968	2.272208
Kruskal-Wallis rank sum test
data:	Shannon by Method
Kruskal-Wallis	chi-squared = 0.55556,	df = 1,	p-value = 0.4561
