# Supplementary material for: Impact of DNA extraction techniques and sequencing approaches on microbial community profiling accuracy
Source: Front Microbiomes. 2025 Dec 16;4:1688681. doi: 10.3389/frmbi.2025.1688681 (PMC12993687; doi:10.3389/frmbi.2025.1688681)
Supplement: Supplementary file 1 [file DataSheet1.zip › Supplementary/Table S3.xlsx]

## Sheet: Sheet1
Species	Number of reads								Theoretical composition (%)
	ZymoMS_KingFisher		ZymoMS_Promega		ZymoMS_Thermo		ZymoMS_Modified		ZymoMS_KingFisher		ZymoMS_Promega		ZymoMS_Thermo		ZymoMS_Modified
	V3–V4 region of the 16S rRNA gene (Illumina)	Full-length 16S rRNA gene (ONT)	V3–V4 region of the 16S rRNA gene (Illumina)	Full-length 16S rRNA gene (ONT)	V3–V4 region of the 16S rRNA gene (Illumina)	Full-length 16S rRNA gene (ONT)	V3–V4 region of the 16S rRNA gene (Illumina)	Full-length 16S rRNA gene (ONT)	V3–V4 region of the 16S rRNA gene (Illumina)	Full-length 16S rRNA gene (ONT)	V3–V4 region of the 16S rRNA gene (Illumina)	Full-length 16S rRNA gene (ONT)	V3–V4 region of the 16S rRNA gene (Illumina)	Full-length 16S rRNA gene (ONT)	V3–V4 region of the 16S rRNA gene (Illumina)	Full-length 16S rRNA gene (ONT)
Veillonella_parvula	869	4173	626	2649	1775	7089	1137	3961	1.62631	7.80963	1.17154	4.95752	3.32185	13.2668	2.12786	7.41288
Roseburia_hominis	6244	1576	35642	5108	11364	4895	17890	3160	11.6854	2.94943	66.7028	9.55946	21.2674	9.16083	33.4806	5.91384
Escherichia_coli	2169	3884	721	1283	2794	5176	681	1201	4.05921	7.26878	1.34933	2.40109	5.22888	9.68672	1.27447	2.24763
Faecalibacterium_prausnitzii	19821	1777	11493	823	17170	4493	19045	1799	37.0944	3.3256	21.5088	1.54022	32.1331	8.4085	35.6421	3.36677
Bacteroides_fragilis	11787	737	5121	281	11344	3168	2622	271	22.059	1.37927	9.58379	0.525882	21.2299	5.92881	4.90699	0.507168
Fusobacterium_nucleatum	7628	892	5432	462	10012	2528	3065	266	14.2756	1.66935	10.1658	0.864618	18.7371	4.73107	5.73605	0.49781
Clostridioides_difficile	1973	788	1001	447	4130	2301	341	111	3.69241	1.47472	1.87334	0.836546	7.72916	4.30625	0.63817	0.207733
Prevotella_corporis	2466	754	1232	366	3190	1394	1081	226	4.61504	1.41109	2.30565	0.684957	5.96998	2.60883	2.02306	0.422952
Limosilactobacillus_fermentum	104	13	181	50	4067	1947	429	134	0.194633	0.0243291	0.338736	0.0935734	7.61126	3.64375	0.80286	0.250777
Bifidobacterium_adolescentis	53	12	404	101	4646	1395	977	112	0.0991878	0.0224576	0.756073	0.189018	8.69484	2.6107	1.82842	0.209604
Akkermansia_muciniphila	320	138	207	86	847	340	105	45	0.59887	0.258263	0.387394	0.160946	1.58513	0.636299	0.196504	0.084216
Veillonella_rogosae	0	0	0	0	0	0	0	0	0	0	0	0	0	0	0	0
Candida_albicans	0	0	0	0	0	0	0	0	0	0	0	0	0	0	0	0
Saccharomyces_cerevisiae	0	0	0	0	0	0	0	0	0	0	0	0	0	0	0	0
Total filtered reads	53434	14744	62060	11656	71339	34726	47373	11286
