# Supplementary material for: Impact of DNA extraction techniques and sequencing approaches on microbial community profiling accuracy
Source: Front Microbiomes. 2025 Dec 16;4:1688681. doi: 10.3389/frmbi.2025.1688681 (PMC12993687; doi:10.3389/frmbi.2025.1688681)
Supplement: Supplementary file 1 [file DataSheet1.zip › Supplementary/Table S4.xlsx]

## Sheet: Sheet1
Species	Percentage of reads assigned to bacterial species (%)
	ZymoMS_Thermo	ZymoMS_KingFisher	ZymoMS_Promega	ZymoMS_Modified	ZymoBIOMICS Gut Microbiome Standard (Сontrol)
Methanobrevibacter_smithii	0	0.0031	0	0.00124	0.066
Bifidobacterium_adolescentis	9.68936	0.98562	3.0808	7.13948	8.78
Bacteroides_fragilis	10.58	11.45	5.97681	4.06137	9.94
Prevotella_corporis	7.2561	7.64065	4.32808	3.24491	4.98
Limosilactobacillus_fermentum	15.8086	10.6332	4.57532	7.85208	9.63
Roseburia_hominis	17.6809	20.8599	53.5633	35.804	9.89
Faecalibacterium_prausnitzii	14.8685	15.7143	10.9879	15.7511	17.63
Clostridioides_difficile	0	0.39018	0	0.00286	2.62
Veillonella_rogosae	16.4745	19.5617	12.1423	21.1231	15.87
Escherichia_coli	5.19211	8.77438	4.23206	3.37988	12.12
Escherichia_marmotae	0	0.00188	0	0	0
Akkermansia_muciniphila	0.62829	1.66042	0.96028	0.7515	0.97
Candida_albicans	0	0.07395	0.034	0.29737	N/A
Saccharomyces_cerevisiae	0	0.14276	0.06702	0.39926	N/A
Salmonella_enterica	0	0	0	0	0.009
Enterococcus_faecalis	0	0	0	0	0.0009
Fusobacterium_nucleatum	1.82163	2.10802	0.05211	0.19181	7.49
