# Supplementary material for: Impact of DNA extraction techniques and sequencing approaches on microbial community profiling accuracy
Source: Front Microbiomes. 2025 Dec 16;4:1688681. doi: 10.3389/frmbi.2025.1688681 (PMC12993687; doi:10.3389/frmbi.2025.1688681)
Supplement: Supplementary file 1 [file DataSheet1.zip › Supplementary/Table S5.xlsx]

## Sheet: Лист1
Reference genome	Reference length	Mapped reads
		ZymoMS_Promega	ZymoMS_Modified
Akkermansia_muciniphila_OB21 FAA NB 28	2851480	68	13
Bacteroides_fragilis_OB EAV1 11 D6 FAA	5166942	1930	159
Bifidobacterium_adolescentis_LMG 10502	2089645	3837	165
Candida_albicans_IHEM 3108	12575386	1034	330
Clostridioides_difficile_P4D3A1-1	4209110	204	15
Clostridium_perfringens_OB21 TSA 19	3436047	12	1
Enterococcus_faecalis_IP101412 AER FAA 2	2845392	3	0
Escherichia_coli_B1109	4875441	36	10
Escherichia_coli_B3008	4739263	90	12
Escherichia_coli_B766	5190606	127	40
Escherichia_coli_JM109	4728954	24	16
Escherichia_coli_b2207	5233805	55	15
Faecalibacterium_prausnitzii_AP34BHI	2913920	4322	1451
Fusobacterium_nucleatum_2/1/50A	2448186	4385	860
Limosilactobacillus_fermentum_B-1840	1905333	1063	4104
Methanobrevibacter_smithii_DSM 861	1853160	34	3
Prevotella_corporis_OB21 FMU 4	2947105	887	122
Roseburia_hominis_OB EAV1 11 DCM	3463215	28482	3237
Saccharomyces_cerevisiae_Y-567	12843354	556	167
Salmonella_enterica_B-4212	4759746	3	0
Veillonella_rogosae_AC2811 AN NA 2	2158040	6283	265
