# Supplementary material for: Impact of DNA extraction techniques and sequencing approaches on microbial community profiling accuracy
Source: Front Microbiomes. 2025 Dec 16;4:1688681. doi: 10.3389/frmbi.2025.1688681 (PMC12993687; doi:10.3389/frmbi.2025.1688681)
Supplement: Supplementary file 1 [file DataSheet1.zip › Supplementary/Table S6.xlsx]

## Sheet: Diversity
Reference name	Mapping quality	Number of reads
Akkermansia_muciniphila	1	1
Akkermansia_muciniphila	16	1
Akkermansia_muciniphila	43	1
Akkermansia_muciniphila	49	1
Akkermansia_muciniphila	60	64
Bacteroides_fragilis	2	1
Bacteroides_fragilis	3	1
Bacteroides_fragilis	4	1
Bacteroides_fragilis	6	1
Bacteroides_fragilis	7	2
Bacteroides_fragilis	8	1
Bacteroides_fragilis	10	1
Bacteroides_fragilis	11	1
Bacteroides_fragilis	13	2
Bacteroides_fragilis	14	3
Bacteroides_fragilis	16	2
Bacteroides_fragilis	18	2
Bacteroides_fragilis	19	2
Bacteroides_fragilis	20	1
Bacteroides_fragilis	21	1
Bacteroides_fragilis	23	1
Bacteroides_fragilis	24	2
Bacteroides_fragilis	25	1
Bacteroides_fragilis	26	1
Bacteroides_fragilis	30	2
Bacteroides_fragilis	31	1
Bacteroides_fragilis	33	1
Bacteroides_fragilis	34	1
Bacteroides_fragilis	35	1
Bacteroides_fragilis	36	1
Bacteroides_fragilis	37	3
Bacteroides_fragilis	38	3
Bacteroides_fragilis	39	2
Bacteroides_fragilis	40	3
Bacteroides_fragilis	41	1
Bacteroides_fragilis	42	1
Bacteroides_fragilis	43	1
Bacteroides_fragilis	44	2
Bacteroides_fragilis	45	1
Bacteroides_fragilis	46	1
Bacteroides_fragilis	47	1
Bacteroides_fragilis	48	1
Bacteroides_fragilis	49	4
Bacteroides_fragilis	50	2
Bacteroides_fragilis	51	4
Bacteroides_fragilis	55	1
Bacteroides_fragilis	56	3
Bacteroides_fragilis	57	1
Bacteroides_fragilis	58	6
Bacteroides_fragilis	59	1
Bacteroides_fragilis	60	1854
Bifidobacterium_adolescentis	1	1
Bifidobacterium_adolescentis	2	6
Bifidobacterium_adolescentis	3	8
Bifidobacterium_adolescentis	4	5
Bifidobacterium_adolescentis	5	5
Bifidobacterium_adolescentis	6	5
Bifidobacterium_adolescentis	7	6
Bifidobacterium_adolescentis	8	3
Bifidobacterium_adolescentis	9	1
Bifidobacterium_adolescentis	10	5
Bifidobacterium_adolescentis	11	6
Bifidobacterium_adolescentis	12	6
Bifidobacterium_adolescentis	13	3
Bifidobacterium_adolescentis	14	6
Bifidobacterium_adolescentis	15	3
Bifidobacterium_adolescentis	16	4
Bifidobacterium_adolescentis	17	2
Bifidobacterium_adolescentis	18	3
Bifidobacterium_adolescentis	19	4
Bifidobacterium_adolescentis	20	3
Bifidobacterium_adolescentis	22	3
Bifidobacterium_adolescentis	23	3
Bifidobacterium_adolescentis	24	7
Bifidobacterium_adolescentis	25	5
Bifidobacterium_adolescentis	26	1
Bifidobacterium_adolescentis	28	2
Bifidobacterium_adolescentis	29	2
Bifidobacterium_adolescentis	30	5
Bifidobacterium_adolescentis	31	2
Bifidobacterium_adolescentis	32	2
Bifidobacterium_adolescentis	33	4
Bifidobacterium_adolescentis	34	2
Bifidobacterium_adolescentis	35	5
Bifidobacterium_adolescentis	36	1
Bifidobacterium_adolescentis	37	4
Bifidobacterium_adolescentis	38	5
Bifidobacterium_adolescentis	39	2
Bifidobacterium_adolescentis	40	3
Bifidobacterium_adolescentis	41	2
Bifidobacterium_adolescentis	42	4
Bifidobacterium_adolescentis	43	5
Bifidobacterium_adolescentis	44	1
Bifidobacterium_adolescentis	45	5
Bifidobacterium_adolescentis	46	3
Bifidobacterium_adolescentis	47	6
Bifidobacterium_adolescentis	48	7
Bifidobacterium_adolescentis	49	5
Bifidobacterium_adolescentis	50	2
Bifidobacterium_adolescentis	51	3
Bifidobacterium_adolescentis	52	1
Bifidobacterium_adolescentis	53	3
Bifidobacterium_adolescentis	54	3
Bifidobacterium_adolescentis	55	2
Bifidobacterium_adolescentis	56	2
Bifidobacterium_adolescentis	57	2
Bifidobacterium_adolescentis	58	2
Bifidobacterium_adolescentis	59	4
Bifidobacterium_adolescentis	60	3632
Candida_albicans	1	6
Candida_albicans	2	16
Candida_albicans	3	8
Candida_albicans	4	14
Candida_albicans	5	8
Candida_albicans	6	9
Candida_albicans	7	6
Candida_albicans	8	4
Candida_albicans	9	4
Candida_albicans	10	10
Candida_albicans	11	12
Candida_albicans	12	1
Candida_albicans	13	6
Candida_albicans	14	6
Candida_albicans	15	2
Candida_albicans	17	2
Candida_albicans	18	3
Candida_albicans	19	3
Candida_albicans	20	7
Candida_albicans	21	4
Candida_albicans	22	4
Candida_albicans	23	2
Candida_albicans	24	4
Candida_albicans	25	1
Candida_albicans	26	2
Candida_albicans	27	1
Candida_albicans	28	1
Candida_albicans	29	3
Candida_albicans	30	2
Candida_albicans	32	1
Candida_albicans	33	1
Candida_albicans	35	1
Candida_albicans	37	2
Candida_albicans	38	2
Candida_albicans	39	1
Candida_albicans	40	2
Candida_albicans	41	4
Candida_albicans	42	1
Candida_albicans	43	2
Candida_albicans	44	2
Candida_albicans	45	5
Candida_albicans	46	5
Candida_albicans	48	2
Candida_albicans	49	2
Candida_albicans	50	1
Candida_albicans	51	3
Candida_albicans	52	1
Candida_albicans	53	3
Candida_albicans	54	1
Candida_albicans	55	5
Candida_albicans	56	2
Candida_albicans	57	1
Candida_albicans	58	3
Candida_albicans	60	830
Clostridium_difficille	1	1
Clostridium_difficille	2	1
Clostridium_difficille	3	2
Clostridium_difficille	4	4
Clostridium_difficille	5	4
Clostridium_difficille	6	1
Clostridium_difficille	7	1
Clostridium_difficille	8	1
Clostridium_difficille	9	1
Clostridium_difficille	13	1
Clostridium_difficille	21	1
Clostridium_difficille	32	1
Clostridium_difficille	34	3
Clostridium_difficille	36	1
Clostridium_difficille	41	1
Clostridium_difficille	45	1
Clostridium_difficille	53	1
Clostridium_difficille	55	1
Clostridium_difficille	56	1
Clostridium_difficille	60	176
Clostridium_perfringens.final.genome	1	3
Clostridium_perfringens.final.genome	2	3
Clostridium_perfringens.final.genome	3	2
Clostridium_perfringens.final.genome	4	1
Clostridium_perfringens.final.genome	5	2
Clostridium_perfringens.final.plasmid2	2	1
Escherichia_coli.B766.final.genome	3	5
Escherichia_coli.B766.final.genome	4	4
Escherichia_coli.B766.final.genome	5	5
Escherichia_coli.B766.final.genome	6	5
Escherichia_coli.B766.final.genome	7	4
Escherichia_coli.B766.final.genome	8	4
Escherichia_coli.B766.final.genome	9	5
Escherichia_coli.B766.final.genome	10	4
Escherichia_coli.B766.final.genome	11	3
Escherichia_coli.B766.final.genome	12	4
Escherichia_coli.B766.final.genome	13	1
Escherichia_coli.B766.final.genome	14	3
Escherichia_coli.B766.final.genome	15	2
Escherichia_coli.B766.final.genome	16	3
Escherichia_coli.B766.final.genome	17	2
Escherichia_coli.B766.final.genome	18	3
Escherichia_coli.B766.final.genome	19	2
Escherichia_coli.B766.final.genome	20	1
Escherichia_coli.B766.final.genome	21	2
Escherichia_coli.B766.final.genome	22	2
Escherichia_coli.B766.final.genome	23	2
Escherichia_coli.B766.final.genome	24	4
Escherichia_coli.B766.final.genome	25	1
Escherichia_coli.B766.final.genome	27	4
Escherichia_coli.B766.final.genome	28	2
Escherichia_coli.B766.final.genome	29	1
Escherichia_coli.B766.final.genome	31	1
Escherichia_coli.B766.final.genome	32	1
Escherichia_coli.B766.final.genome	37	1
Escherichia_coli.B766.final.genome	40	1
Escherichia_coli.B766.final.genome	41	2
Escherichia_coli.B766.final.genome	42	1
Escherichia_coli.B766.final.genome	45	1
Escherichia_coli.B766.final.genome	46	1
Escherichia_coli.B766.final.genome	51	1
Escherichia_coli.B766.final.genome	53	2
Escherichia_coli.B766.final.genome	56	1
Escherichia_coli.B766.final.genome	57	1
Escherichia_coli.B766.final.genome	60	23
Escherichia_coli.B766.final.plasmid1	60	12
Escherichia_coli.JM109.final.genome	2	1
Escherichia_coli.JM109.final.genome	3	1
Escherichia_coli.JM109.final.genome	4	1
Escherichia_coli.JM109.final.genome	5	1
Escherichia_coli.JM109.final.genome	9	1
Escherichia_coli.JM109.final.genome	13	1
Escherichia_coli.JM109.final.genome	31	1
Escherichia_coli.JM109.final.genome	60	12
Escherichia_coli.JM109.final.plasmid	3	1
Escherichia_coli.JM109.final.plasmid	60	4
Escherichia_coli.b2207.final.genome	2	2
Escherichia_coli.b2207.final.genome	3	1
Escherichia_coli.b2207.final.genome	4	2
Escherichia_coli.b2207.final.genome	5	2
Escherichia_coli.b2207.final.genome	7	1
Escherichia_coli.b2207.final.genome	9	3
Escherichia_coli.b2207.final.genome	11	1
Escherichia_coli.b2207.final.genome	14	1
Escherichia_coli.b2207.final.genome	19	2
Escherichia_coli.b2207.final.genome	21	2
Escherichia_coli.b2207.final.genome	22	1
Escherichia_coli.b2207.final.genome	25	1
Escherichia_coli.b2207.final.genome	28	1
Escherichia_coli.b2207.final.genome	33	1
Escherichia_coli.b2207.final.genome	34	1
Escherichia_coli.b2207.final.genome	42	1
Escherichia_coli.b2207.final.genome	43	1
Escherichia_coli.b2207.final.genome	44	1
Escherichia_coli.b2207.final.genome	55	2
Escherichia_coli.b2207.final.genome	60	23
Escherichia_coli.b2207.final.plasmid	1	1
Escherichia_coli.b2207.final.plasmid	37	1
Escherichia_coli.b2207.final.plasmid	60	3
Enterococcus_faecalis	19	1
Enterococcus_faecalis	60	2
Escherichia_coli_B3008	2	1
Escherichia_coli_B3008	3	9
Escherichia_coli_B3008	4	3
Escherichia_coli_B3008	5	9
Escherichia_coli_B3008	6	11
Escherichia_coli_B3008	7	6
Escherichia_coli_B3008	8	2
Escherichia_coli_B3008	9	3
Escherichia_coli_B3008	10	3
Escherichia_coli_B3008	11	4
Escherichia_coli_B3008	12	4
Escherichia_coli_B3008	13	1
Escherichia_coli_B3008	14	1
Escherichia_coli_B3008	15	3
Escherichia_coli_B3008	16	4
Escherichia_coli_B3008	17	2
Escherichia_coli_B3008	18	1
Escherichia_coli_B3008	19	1
Escherichia_coli_B3008	20	2
Escherichia_coli_B3008	21	2
Escherichia_coli_B3008	22	1
Escherichia_coli_B3008	23	1
Escherichia_coli_B3008	27	2
Escherichia_coli_B3008	28	1
Escherichia_coli_B3008	29	1
Escherichia_coli_B3008	31	1
Escherichia_coli_B3008	34	1
Escherichia_coli_B3008	36	1
Escherichia_coli_B3008	38	1
Escherichia_coli_B3008	40	1
Escherichia_coli_B3008	42	1
Escherichia_coli_B3008	60	6
Escherichia_coli_chromosome	2	1
Escherichia_coli_chromosome	3	2
Escherichia_coli_chromosome	4	2
Escherichia_coli_chromosome	5	1
Escherichia_coli_chromosome	10	1
Escherichia_coli_chromosome	15	1
Escherichia_coli_chromosome	18	1
Escherichia_coli_chromosome	19	1
Escherichia_coli_chromosome	25	1
Escherichia_coli_chromosome	42	1
Escherichia_coli_chromosome	54	1
Escherichia_coli_chromosome	60	9
Escherichia_coli_plasmid	49	1
Escherichia_coli_plasmid	60	13
Faecalibacterium_prausnitzii	1	2
Faecalibacterium_prausnitzii	2	4
Faecalibacterium_prausnitzii	3	9
Faecalibacterium_prausnitzii	4	5
Faecalibacterium_prausnitzii	5	4
Faecalibacterium_prausnitzii	6	6
Faecalibacterium_prausnitzii	7	2
Faecalibacterium_prausnitzii	8	2
Faecalibacterium_prausnitzii	9	2
Faecalibacterium_prausnitzii	10	1
Faecalibacterium_prausnitzii	11	3
Faecalibacterium_prausnitzii	12	4
Faecalibacterium_prausnitzii	13	6
Faecalibacterium_prausnitzii	14	5
Faecalibacterium_prausnitzii	15	5
Faecalibacterium_prausnitzii	16	7
Faecalibacterium_prausnitzii	17	5
Faecalibacterium_prausnitzii	18	4
Faecalibacterium_prausnitzii	19	6
Faecalibacterium_prausnitzii	20	1
Faecalibacterium_prausnitzii	21	7
Faecalibacterium_prausnitzii	22	2
Faecalibacterium_prausnitzii	23	1
Faecalibacterium_prausnitzii	24	5
Faecalibacterium_prausnitzii	25	4
Faecalibacterium_prausnitzii	26	3
Faecalibacterium_prausnitzii	27	2
Faecalibacterium_prausnitzii	28	3
Faecalibacterium_prausnitzii	29	2
Faecalibacterium_prausnitzii	31	4
Faecalibacterium_prausnitzii	32	3
Faecalibacterium_prausnitzii	33	3
Faecalibacterium_prausnitzii	34	5
Faecalibacterium_prausnitzii	35	3
Faecalibacterium_prausnitzii	36	6
Faecalibacterium_prausnitzii	37	6
Faecalibacterium_prausnitzii	38	7
Faecalibacterium_prausnitzii	39	2
Faecalibacterium_prausnitzii	40	13
Faecalibacterium_prausnitzii	41	7
Faecalibacterium_prausnitzii	42	5
Faecalibacterium_prausnitzii	43	3
Faecalibacterium_prausnitzii	44	5
Faecalibacterium_prausnitzii	45	7
Faecalibacterium_prausnitzii	46	6
Faecalibacterium_prausnitzii	47	3
Faecalibacterium_prausnitzii	48	4
Faecalibacterium_prausnitzii	49	8
Faecalibacterium_prausnitzii	50	4
Faecalibacterium_prausnitzii	51	7
Faecalibacterium_prausnitzii	52	3
Faecalibacterium_prausnitzii	53	3
Faecalibacterium_prausnitzii	54	3
Faecalibacterium_prausnitzii	55	5
Faecalibacterium_prausnitzii	56	1
Faecalibacterium_prausnitzii	57	8
Faecalibacterium_prausnitzii	58	4
Faecalibacterium_prausnitzii	59	7
Faecalibacterium_prausnitzii	60	4065
Fusobacterium_nucleatum	1	3
Fusobacterium_nucleatum	2	6
Fusobacterium_nucleatum	3	6
Fusobacterium_nucleatum	4	4
Fusobacterium_nucleatum	5	11
Fusobacterium_nucleatum	6	7
Fusobacterium_nucleatum	7	8
Fusobacterium_nucleatum	8	4
Fusobacterium_nucleatum	9	5
Fusobacterium_nucleatum	10	3
Fusobacterium_nucleatum	11	6
Fusobacterium_nucleatum	12	7
Fusobacterium_nucleatum	13	8
Fusobacterium_nucleatum	14	5
Fusobacterium_nucleatum	15	4
Fusobacterium_nucleatum	16	2
Fusobacterium_nucleatum	17	4
Fusobacterium_nucleatum	18	4
Fusobacterium_nucleatum	19	7
Fusobacterium_nucleatum	20	3
Fusobacterium_nucleatum	21	3
Fusobacterium_nucleatum	22	5
Fusobacterium_nucleatum	23	4
Fusobacterium_nucleatum	24	2
Fusobacterium_nucleatum	25	3
Fusobacterium_nucleatum	26	8
Fusobacterium_nucleatum	27	3
Fusobacterium_nucleatum	28	3
Fusobacterium_nucleatum	29	4
Fusobacterium_nucleatum	30	3
Fusobacterium_nucleatum	31	7
Fusobacterium_nucleatum	32	6
Fusobacterium_nucleatum	33	10
Fusobacterium_nucleatum	34	8
Fusobacterium_nucleatum	35	12
Fusobacterium_nucleatum	36	1
Fusobacterium_nucleatum	37	8
Fusobacterium_nucleatum	38	10
Fusobacterium_nucleatum	39	7
Fusobacterium_nucleatum	40	7
Fusobacterium_nucleatum	41	7
Fusobacterium_nucleatum	42	5
Fusobacterium_nucleatum	43	8
Fusobacterium_nucleatum	44	3
Fusobacterium_nucleatum	45	6
Fusobacterium_nucleatum	46	2
Fusobacterium_nucleatum	47	11
Fusobacterium_nucleatum	48	4
Fusobacterium_nucleatum	49	6
Fusobacterium_nucleatum	50	6
Fusobacterium_nucleatum	51	3
Fusobacterium_nucleatum	52	10
Fusobacterium_nucleatum	53	6
Fusobacterium_nucleatum	54	5
Fusobacterium_nucleatum	55	4
Fusobacterium_nucleatum	56	4
Fusobacterium_nucleatum	57	8
Fusobacterium_nucleatum	58	4
Fusobacterium_nucleatum	59	9
Fusobacterium_nucleatum	60	4053
Lactobacillus_fermentum	9	1
Lactobacillus_fermentum	14	1
Lactobacillus_fermentum	16	2
Lactobacillus_fermentum	19	2
Lactobacillus_fermentum	20	1
Lactobacillus_fermentum	22	1
Lactobacillus_fermentum	27	1
Lactobacillus_fermentum	29	1
Lactobacillus_fermentum	31	1
Lactobacillus_fermentum	32	1
Lactobacillus_fermentum	33	1
Lactobacillus_fermentum	38	1
Lactobacillus_fermentum	40	1
Lactobacillus_fermentum	42	4
Lactobacillus_fermentum	43	1
Lactobacillus_fermentum	44	1
Lactobacillus_fermentum	45	4
Lactobacillus_fermentum	46	2
Lactobacillus_fermentum	47	1
Lactobacillus_fermentum	48	2
Lactobacillus_fermentum	49	1
Lactobacillus_fermentum	50	2
Lactobacillus_fermentum	51	2
Lactobacillus_fermentum	53	1
Lactobacillus_fermentum	54	1
Lactobacillus_fermentum	55	2
Lactobacillus_fermentum	56	2
Lactobacillus_fermentum	58	2
Lactobacillus_fermentum	59	2
Lactobacillus_fermentum	60	1018
Prevotella_corporis.final.genome1	1	1
Prevotella_corporis.final.genome1	3	1
Prevotella_corporis.final.genome1	4	2
Prevotella_corporis.final.genome1	5	1
Prevotella_corporis.final.genome1	6	3
Prevotella_corporis.final.genome1	7	2
Prevotella_corporis.final.genome1	8	1
Prevotella_corporis.final.genome1	10	1
Prevotella_corporis.final.genome1	11	2
Prevotella_corporis.final.genome1	12	3
Prevotella_corporis.final.genome1	19	1
Prevotella_corporis.final.genome1	20	2
Prevotella_corporis.final.genome1	22	3
Prevotella_corporis.final.genome1	24	1
Prevotella_corporis.final.genome1	25	2
Prevotella_corporis.final.genome1	26	1
Prevotella_corporis.final.genome1	30	1
Prevotella_corporis.final.genome1	32	2
Prevotella_corporis.final.genome1	35	1
Prevotella_corporis.final.genome1	36	1
Prevotella_corporis.final.genome1	40	1
Prevotella_corporis.final.genome1	44	2
Prevotella_corporis.final.genome1	46	2
Prevotella_corporis.final.genome1	47	1
Prevotella_corporis.final.genome1	49	1
Prevotella_corporis.final.genome1	51	1
Prevotella_corporis.final.genome1	52	1
Prevotella_corporis.final.genome1	53	2
Prevotella_corporis.final.genome1	54	1
Prevotella_corporis.final.genome1	55	1
Prevotella_corporis.final.genome1	57	1
Prevotella_corporis.final.genome1	58	1
Prevotella_corporis.final.genome1	60	724
Prevotella_corporis.final.genome2	7	1
Prevotella_corporis.final.genome2	14	1
Prevotella_corporis.final.genome2	41	1
Prevotella_corporis.final.genome2	57	1
Prevotella_corporis.final.genome2	58	1
Prevotella_corporis.final.genome2	60	102
Prevotella_corporis.final.plasmid1	5	1
Prevotella_corporis.final.plasmid1	6	1
Prevotella_corporis.final.plasmid1	7	1
Prevotella_corporis.final.plasmid1	19	1
Prevotella_corporis.final.plasmid2	2	2
Prevotella_corporis.final.plasmid2	60	3
Roseburia_hominis	2	5
Roseburia_hominis	3	23
Roseburia_hominis	4	13
Roseburia_hominis	5	14
Roseburia_hominis	6	22
Roseburia_hominis	7	9
Roseburia_hominis	8	20
Roseburia_hominis	9	13
Roseburia_hominis	10	6
Roseburia_hominis	11	10
Roseburia_hominis	12	7
Roseburia_hominis	13	14
Roseburia_hominis	14	11
Roseburia_hominis	15	11
Roseburia_hominis	16	13
Roseburia_hominis	17	19
Roseburia_hominis	18	11
Roseburia_hominis	19	21
Roseburia_hominis	20	16
Roseburia_hominis	21	18
Roseburia_hominis	22	25
Roseburia_hominis	23	6
Roseburia_hominis	24	19
Roseburia_hominis	25	18
Roseburia_hominis	26	18
Roseburia_hominis	27	19
Roseburia_hominis	28	11
Roseburia_hominis	29	18
Roseburia_hominis	30	27
Roseburia_hominis	31	22
Roseburia_hominis	32	20
Roseburia_hominis	33	18
Roseburia_hominis	34	23
Roseburia_hominis	35	21
Roseburia_hominis	36	30
Roseburia_hominis	37	21
Roseburia_hominis	38	28
Roseburia_hominis	39	23
Roseburia_hominis	40	20
Roseburia_hominis	41	22
Roseburia_hominis	42	22
Roseburia_hominis	43	23
Roseburia_hominis	44	26
Roseburia_hominis	45	20
Roseburia_hominis	46	23
Roseburia_hominis	47	22
Roseburia_hominis	48	25
Roseburia_hominis	49	23
Roseburia_hominis	50	23
Roseburia_hominis	51	30
Roseburia_hominis	52	26
Roseburia_hominis	53	34
Roseburia_hominis	54	22
Roseburia_hominis	55	32
Roseburia_hominis	56	21
Roseburia_hominis	57	29
Roseburia_hominis	58	46
Roseburia_hominis	59	23
Roseburia_hominis	60	27327
Saccharomyces_cerevisiae	1	4
Saccharomyces_cerevisiae	2	13
Saccharomyces_cerevisiae	3	12
Saccharomyces_cerevisiae	4	15
Saccharomyces_cerevisiae	5	10
Saccharomyces_cerevisiae	6	6
Saccharomyces_cerevisiae	7	4
Saccharomyces_cerevisiae	8	5
Saccharomyces_cerevisiae	9	9
Saccharomyces_cerevisiae	10	3
Saccharomyces_cerevisiae	11	1
Saccharomyces_cerevisiae	12	2
Saccharomyces_cerevisiae	13	1
Saccharomyces_cerevisiae	14	2
Saccharomyces_cerevisiae	15	1
Saccharomyces_cerevisiae	16	5
Saccharomyces_cerevisiae	17	3
Saccharomyces_cerevisiae	18	2
Saccharomyces_cerevisiae	19	1
Saccharomyces_cerevisiae	20	6
Saccharomyces_cerevisiae	21	1
Saccharomyces_cerevisiae	24	1
Saccharomyces_cerevisiae	26	1
Saccharomyces_cerevisiae	28	1
Saccharomyces_cerevisiae	30	4
Saccharomyces_cerevisiae	31	2
Saccharomyces_cerevisiae	36	4
Saccharomyces_cerevisiae	43	1
Saccharomyces_cerevisiae	44	1
Saccharomyces_cerevisiae	47	1
Saccharomyces_cerevisiae	48	1
Saccharomyces_cerevisiae	49	1
Saccharomyces_cerevisiae	51	1
Saccharomyces_cerevisiae	56	1
Saccharomyces_cerevisiae	57	2
Saccharomyces_cerevisiae	59	2
Saccharomyces_cerevisiae	60	426
Salmonella_enterica	2	1
Salmonella_enterica	4	1
Salmonella_enterica	7	1
Methanobrevibacter_smithii	1	1
Methanobrevibacter_smithii	2	1
Methanobrevibacter_smithii	3	1
Methanobrevibacter_smithii	4	1
Methanobrevibacter_smithii	60	30
Veillonella_rogosae	1	3
Veillonella_rogosae	2	1
Veillonella_rogosae	3	4
Veillonella_rogosae	4	3
Veillonella_rogosae	5	5
Veillonella_rogosae	6	2
Veillonella_rogosae	7	5
Veillonella_rogosae	8	1
Veillonella_rogosae	9	6
Veillonella_rogosae	10	4
Veillonella_rogosae	11	3
Veillonella_rogosae	12	3
Veillonella_rogosae	13	3
Veillonella_rogosae	14	2
Veillonella_rogosae	15	1
Veillonella_rogosae	16	5
Veillonella_rogosae	17	4
Veillonella_rogosae	18	2
Veillonella_rogosae	19	2
Veillonella_rogosae	20	4
Veillonella_rogosae	21	2
Veillonella_rogosae	23	2
Veillonella_rogosae	24	4
Veillonella_rogosae	25	2
Veillonella_rogosae	26	6
Veillonella_rogosae	27	1
Veillonella_rogosae	28	2
Veillonella_rogosae	29	2
Veillonella_rogosae	30	3
Veillonella_rogosae	31	5
Veillonella_rogosae	32	4
Veillonella_rogosae	33	8
Veillonella_rogosae	34	2
Veillonella_rogosae	35	3
Veillonella_rogosae	36	2
Veillonella_rogosae	37	6
Veillonella_rogosae	38	4
Veillonella_rogosae	39	5
Veillonella_rogosae	40	3
Veillonella_rogosae	41	6
Veillonella_rogosae	42	1
Veillonella_rogosae	43	2
Veillonella_rogosae	44	7
Veillonella_rogosae	45	8
Veillonella_rogosae	46	6
Veillonella_rogosae	47	4
Veillonella_rogosae	48	8
Veillonella_rogosae	49	6
Veillonella_rogosae	50	6
Veillonella_rogosae	51	7
Veillonella_rogosae	52	7
Veillonella_rogosae	53	5
Veillonella_rogosae	54	4
Veillonella_rogosae	55	5
Veillonella_rogosae	56	6
Veillonella_rogosae	57	6
Veillonella_rogosae	58	2
Veillonella_rogosae	59	5
Veillonella_rogosae	60	6053
