# Supplementary material for: Impact of DNA extraction techniques and sequencing approaches on microbial community profiling accuracy
Source: Front Microbiomes. 2025 Dec 16;4:1688681. doi: 10.3389/frmbi.2025.1688681 (PMC12993687; doi:10.3389/frmbi.2025.1688681)
Supplement: Supplementary file 1 [file DataSheet1.zip › Supplementary/Table S7.xlsx]

## Sheet: Diversity
Reference name	Mapping quality	Number of reads
Akkermansia_muciniphila	60	13
Bacteroides_fragilis	5	1
Bacteroides_fragilis	16	1
Bacteroides_fragilis	20	1
Bacteroides_fragilis	33	1
Bacteroides_fragilis	34	1
Bacteroides_fragilis	50	1
Bacteroides_fragilis	60	153
Bifidobacterium_adolescentis	10	1
Bifidobacterium_adolescentis	60	164
Candida_albicans	1	4
Candida_albicans	2	3
Candida_albicans	3	5
Candida_albicans	4	3
Candida_albicans	5	6
Candida_albicans	6	4
Candida_albicans	7	3
Candida_albicans	8	6
Candida_albicans	9	2
Candida_albicans	10	2
Candida_albicans	11	1
Candida_albicans	14	1
Candida_albicans	16	2
Candida_albicans	17	1
Candida_albicans	21	2
Candida_albicans	22	2
Candida_albicans	25	1
Candida_albicans	27	1
Candida_albicans	31	1
Candida_albicans	35	1
Candida_albicans	36	1
Candida_albicans	37	1
Candida_albicans	39	2
Candida_albicans	40	1
Candida_albicans	43	2
Candida_albicans	44	1
Candida_albicans	46	1
Candida_albicans	52	1
Candida_albicans	55	2
Candida_albicans	56	4
Candida_albicans	59	1
Candida_albicans	60	262
Clostridium_difficille	1	1
Clostridium_difficille	2	1
Clostridium_difficille	3	1
Clostridium_difficille	60	12
Clostridium_perfringens.final.genome	4	1
Escherichia_coli.B766.final.genome	7	1
Escherichia_coli.B766.final.genome	9	1
Escherichia_coli.B766.final.genome	10	2
Escherichia_coli.B766.final.genome	13	1
Escherichia_coli.B766.final.genome	23	3
Escherichia_coli.B766.final.genome	42	1
Escherichia_coli.B766.final.genome	47	1
Escherichia_coli.B766.final.genome	53	1
Escherichia_coli.B766.final.genome	56	1
Escherichia_coli.B766.final.genome	60	18
Escherichia_coli.B766.final.plasmid1	60	10
Escherichia_coli.JM109.final.genome	3	3
Escherichia_coli.JM109.final.genome	4	2
Escherichia_coli.JM109.final.genome	5	1
Escherichia_coli.JM109.final.genome	6	1
Escherichia_coli.JM109.final.genome	7	2
Escherichia_coli.JM109.final.genome	9	1
Escherichia_coli.JM109.final.genome	34	1
Escherichia_coli.JM109.final.genome	60	4
Escherichia_coli.JM109.final.plasmid	60	1
Escherichia_coli.b2207.final.genome	2	1
Escherichia_coli.b2207.final.genome	3	2
Escherichia_coli.b2207.final.genome	7	1
Escherichia_coli.b2207.final.genome	8	1
Escherichia_coli.b2207.final.genome	15	1
Escherichia_coli.b2207.final.genome	49	1
Escherichia_coli.b2207.final.genome	60	5
Escherichia_coli.b2207.final.plasmid	60	3
Escherichia_coli_B3008	4	1
Escherichia_coli_B3008	6	1
Escherichia_coli_B3008	7	1
Escherichia_coli_B3008	8	1
Escherichia_coli_B3008	12	1
Escherichia_coli_B3008	14	2
Escherichia_coli_B3008	20	1
Escherichia_coli_B3008	26	1
Escherichia_coli_B3008	60	3
Escherichia_coli_chromosome	4	1
Escherichia_coli_chromosome	5	1
Escherichia_coli_chromosome	8	1
Escherichia_coli_chromosome	10	1
Escherichia_coli_chromosome	13	1
Escherichia_coli_chromosome	15	1
Escherichia_coli_chromosome	60	1
Escherichia_coli_plasmid	60	3
Faecalibacterium_prausnitzii	4	2
Faecalibacterium_prausnitzii	5	4
Faecalibacterium_prausnitzii	6	2
Faecalibacterium_prausnitzii	7	1
Faecalibacterium_prausnitzii	8	1
Faecalibacterium_prausnitzii	9	2
Faecalibacterium_prausnitzii	13	1
Faecalibacterium_prausnitzii	24	1
Faecalibacterium_prausnitzii	26	1
Faecalibacterium_prausnitzii	28	1
Faecalibacterium_prausnitzii	29	4
Faecalibacterium_prausnitzii	35	1
Faecalibacterium_prausnitzii	36	2
Faecalibacterium_prausnitzii	38	1
Faecalibacterium_prausnitzii	40	1
Faecalibacterium_prausnitzii	44	1
Faecalibacterium_prausnitzii	49	1
Faecalibacterium_prausnitzii	50	2
Faecalibacterium_prausnitzii	51	1
Faecalibacterium_prausnitzii	53	1
Faecalibacterium_prausnitzii	55	1
Faecalibacterium_prausnitzii	58	1
Faecalibacterium_prausnitzii	60	1418
Fusobacterium_nucleatum	1	1
Fusobacterium_nucleatum	2	2
Fusobacterium_nucleatum	3	1
Fusobacterium_nucleatum	4	1
Fusobacterium_nucleatum	6	2
Fusobacterium_nucleatum	7	2
Fusobacterium_nucleatum	9	3
Fusobacterium_nucleatum	10	3
Fusobacterium_nucleatum	11	4
Fusobacterium_nucleatum	14	2
Fusobacterium_nucleatum	15	1
Fusobacterium_nucleatum	17	1
Fusobacterium_nucleatum	19	1
Fusobacterium_nucleatum	21	1
Fusobacterium_nucleatum	22	1
Fusobacterium_nucleatum	26	1
Fusobacterium_nucleatum	28	1
Fusobacterium_nucleatum	30	1
Fusobacterium_nucleatum	33	1
Fusobacterium_nucleatum	35	1
Fusobacterium_nucleatum	37	1
Fusobacterium_nucleatum	39	1
Fusobacterium_nucleatum	42	1
Fusobacterium_nucleatum	43	2
Fusobacterium_nucleatum	46	1
Fusobacterium_nucleatum	47	1
Fusobacterium_nucleatum	49	1
Fusobacterium_nucleatum	52	1
Fusobacterium_nucleatum	55	2
Fusobacterium_nucleatum	57	1
Fusobacterium_nucleatum	59	1
Fusobacterium_nucleatum	60	816
Lactobacillus_fermentum	2	1
Lactobacillus_fermentum	5	3
Lactobacillus_fermentum	6	1
Lactobacillus_fermentum	7	1
Lactobacillus_fermentum	9	1
Lactobacillus_fermentum	13	1
Lactobacillus_fermentum	16	1
Lactobacillus_fermentum	19	1
Lactobacillus_fermentum	20	1
Lactobacillus_fermentum	21	1
Lactobacillus_fermentum	22	1
Lactobacillus_fermentum	24	1
Lactobacillus_fermentum	25	1
Lactobacillus_fermentum	26	2
Lactobacillus_fermentum	27	2
Lactobacillus_fermentum	28	1
Lactobacillus_fermentum	29	2
Lactobacillus_fermentum	30	1
Lactobacillus_fermentum	32	2
Lactobacillus_fermentum	33	1
Lactobacillus_fermentum	34	4
Lactobacillus_fermentum	37	1
Lactobacillus_fermentum	43	1
Lactobacillus_fermentum	46	1
Lactobacillus_fermentum	48	1
Lactobacillus_fermentum	50	1
Lactobacillus_fermentum	51	1
Lactobacillus_fermentum	53	1
Lactobacillus_fermentum	58	3
Lactobacillus_fermentum	60	4064
Prevotella_corporis.final.genome1	2	1
Prevotella_corporis.final.genome1	3	1
Prevotella_corporis.final.genome1	6	1
Prevotella_corporis.final.genome1	7	1
Prevotella_corporis.final.genome1	8	1
Prevotella_corporis.final.genome1	60	88
Prevotella_corporis.final.genome2	16	1
Prevotella_corporis.final.genome2	60	25
Prevotella_corporis.final.plasmid1	60	3
Roseburia_hominis	1	2
Roseburia_hominis	2	1
Roseburia_hominis	3	2
Roseburia_hominis	4	3
Roseburia_hominis	5	4
Roseburia_hominis	6	1
Roseburia_hominis	8	1
Roseburia_hominis	12	1
Roseburia_hominis	14	1
Roseburia_hominis	17	2
Roseburia_hominis	18	1
Roseburia_hominis	19	1
Roseburia_hominis	21	1
Roseburia_hominis	24	1
Roseburia_hominis	27	2
Roseburia_hominis	28	1
Roseburia_hominis	29	2
Roseburia_hominis	34	2
Roseburia_hominis	36	2
Roseburia_hominis	37	3
Roseburia_hominis	39	2
Roseburia_hominis	40	1
Roseburia_hominis	41	1
Roseburia_hominis	43	2
Roseburia_hominis	44	3
Roseburia_hominis	47	1
Roseburia_hominis	48	2
Roseburia_hominis	49	1
Roseburia_hominis	50	1
Roseburia_hominis	52	1
Roseburia_hominis	53	1
Roseburia_hominis	54	2
Roseburia_hominis	55	1
Roseburia_hominis	56	1
Roseburia_hominis	60	3183
Saccharomyces_cerevisiae	1	5
Saccharomyces_cerevisiae	2	13
Saccharomyces_cerevisiae	3	6
Saccharomyces_cerevisiae	4	6
Saccharomyces_cerevisiae	5	9
Saccharomyces_cerevisiae	6	7
Saccharomyces_cerevisiae	7	4
Saccharomyces_cerevisiae	8	7
Saccharomyces_cerevisiae	9	7
Saccharomyces_cerevisiae	10	2
Saccharomyces_cerevisiae	11	1
Saccharomyces_cerevisiae	12	1
Saccharomyces_cerevisiae	13	3
Saccharomyces_cerevisiae	14	1
Saccharomyces_cerevisiae	16	3
Saccharomyces_cerevisiae	17	1
Saccharomyces_cerevisiae	18	3
Saccharomyces_cerevisiae	19	3
Saccharomyces_cerevisiae	20	3
Saccharomyces_cerevisiae	21	2
Saccharomyces_cerevisiae	23	2
Saccharomyces_cerevisiae	24	7
Saccharomyces_cerevisiae	26	1
Saccharomyces_cerevisiae	29	1
Saccharomyces_cerevisiae	30	8
Saccharomyces_cerevisiae	31	1
Saccharomyces_cerevisiae	33	2
Saccharomyces_cerevisiae	35	1
Saccharomyces_cerevisiae	36	2
Saccharomyces_cerevisiae	40	1
Saccharomyces_cerevisiae	42	3
Saccharomyces_cerevisiae	48	2
Saccharomyces_cerevisiae	51	1
Saccharomyces_cerevisiae	60	48
Methanobrevibacter_smithii	4	1
Methanobrevibacter_smithii	11	1
Methanobrevibacter_smithii	60	1
Veillonella_rogosae	2	1
Veillonella_rogosae	4	1
Veillonella_rogosae	5	1
Veillonella_rogosae	30	1
Veillonella_rogosae	60	261
